# Supplementary material for: Synthesis, Biophysical Properties, and Antitumor Activity of Antisense Oligonucleotides Conjugated with Anisamide
Source: Pharmaceutics. 2023 Jun 2;15(6):1645. doi: 10.3390/pharmaceutics15061645 (PMC10302603; doi:10.3390/pharmaceutics15061645)
Supplement: Supplementary file 1 [file pharmaceutics-15-01645-s001.zip]

Archive with 1 entries (1 files):
- pharmaceutics-2366091-supplementary.pdf
